# Supplementary material for: Thermal Pain Thresholds Are Significantly Associated with Plasma Proteins of the Immune System in Chronic Widespread Pain—An Exploratory Pilot Study Using Multivariate and Network Analyses
Source: J Clin Med. 2021 Aug 18;10(16):3652. doi: 10.3390/jcm10163652 (PMC8396857; doi:10.3390/jcm10163652)
Supplement: Supplementary file 1 [file jcm-10-03652-s001.zip]

Archive with 3 entries (2 files):
- supplementary material _ two files/
- supplementary material _ two files/Supplementary text #2 final.pdf
- supplementary material _ two files/Supplementary text#1 final.pdf
